# Supplementary material for: Situating defaunation in an operational framework to advance biodiversity conservation
Source: Bioscience. 2023 Sep 19;73(10):721–7. doi: 10.1093/biosci/biad079 (PMC10580966; doi:10.1093/biosci/biad079)
Supplement: biad079_Supplemental_Table [file biad079_supplemental_table.xls]

## Sheet: 2021
Authors	Title	Use	Focal taxa 1	Functional group	Definition	Year	Source title	Volume	Issue	Art. No.	Page start	Page end	Page count	Cited by	DOI	Link	Document Type
Braga-Pereira F., Peres C.A., da Nóbrega Alves R.R., Van-Dúnem Santos C.	Intrinsic and extrinsic motivations governing prey choice by hunters in a post-war African forest-savannah macromosaic	No				2021	PLoS ONE	16	2022-12-12	e0261198				1	10.1371/journal.pone.0261198	https://www.scopus.com/inward/record.uri?eid=2-s2.0-85122012636&doi=10.1371%2fjournal.pone.0261198&partnerID=40&md5=8d246d7ac116bcd654a065f7b7221814	Article
Commerçon F.A., Zhang M., Solomon J.N.	Social norms shape wild bird hunting: A case study from southwest China	No				2021	Global Ecology and Conservation	32		e01882				1	10.1016/j.gecco.2021.e01882	https://www.scopus.com/inward/record.uri?eid=2-s2.0-85120693358&doi=10.1016%2fj.gecco.2021.e01882&partnerID=40&md5=e6a58af52b4e6e69b157399abd550bbe	Article
Bello C., Culot L., Ruiz Agudelo C.A., Galetti M.	Valuing the economic impacts of seed dispersal loss on voluntary carbon markets	Yes	Terrestrial mammals, birds	Frugivores	Both	2021	Ecosystem Services	52		101362				1	10.1016/j.ecoser.2021.101362	https://www.scopus.com/inward/record.uri?eid=2-s2.0-85116708673&doi=10.1016%2fj.ecoser.2021.101362&partnerID=40&md5=7e43b33f04f02c6d56736f69e448b359	Article
Gálvez N., Infante J., Fernandez A., Díaz J., Petracca L.	Land use intensification coupled with free-roaming dogs as potential defaunation drivers of mesocarnivores in agricultural landscapes	Yes	Terrestrial mammals	Carnivores	Degradation	2021	Journal of Applied Ecology	58	12		2962	2974		1	10.1111/1365-2664.14026	https://www.scopus.com/inward/record.uri?eid=2-s2.0-85116037274&doi=10.1111%2f1365-2664.14026&partnerID=40&md5=72d4859d5ed8a915d382fcebc9195cb3	Article
Vidiella B., Fontich E., Valverde S., Sardanyés J.	Habitat loss causes long extinction transients in small trophic chains	Yes	All	#N/A	Extinction	2021	Theoretical Ecology	14	4		641	661		3	10.1007/s12080-021-00509-7	https://www.scopus.com/inward/record.uri?eid=2-s2.0-85108595277&doi=10.1007%2fs12080-021-00509-7&partnerID=40&md5=61c01bb30187191dfc98bd9b16d1d274	Article
Williams P.J., Ong R.C., Brodie J.F., Luskin M.S.	Fungi and insects compensate for lost vertebrate seed predation in an experimentally defaunated tropical forest	Yes	Vertebrates, Fungi, Insect	Seed predators	Degradation	2021	Nature Communications	12	1	1650				6	10.1038/s41467-021-21978-8	https://www.scopus.com/inward/record.uri?eid=2-s2.0-85102517678&doi=10.1038%2fs41467-021-21978-8&partnerID=40&md5=255ba98d613b1c2d56ba66e2560bfa45	Article
Villar N., Medici E.P.	Large wild herbivores slow down the rapid decline of plant diversity in a tropical forest biodiversity hotspot	Yes	Terrestrial mammals	Herbivores	Extinction	2021	Journal of Applied Ecology	58	11		2361	2370		3	10.1111/1365-2664.14054	https://www.scopus.com/inward/record.uri?eid=2-s2.0-85117901471&doi=10.1111%2f1365-2664.14054&partnerID=40&md5=42647c5e4aa1ee0c50cf7a8d7637118d	Article
Oshima J.E.D.F., Jorge M.L.S.P., Sobral-Souza T., Börger L., Keuroghlian A., Peres C.A., Vancine M.H., Collen B., Ribeiro M.C.	Setting priority conservation management regions to reverse rapid range decline of a key neotropical forest ungulate	Yes	Terrestrial mammals	Herbivores	Degradation	2021	Global Ecology and Conservation	31		e01796					10.1016/j.gecco.2021.e01796	https://www.scopus.com/inward/record.uri?eid=2-s2.0-85117266002&doi=10.1016%2fj.gecco.2021.e01796&partnerID=40&md5=ebe07c18d2c02b64c56a32d1567a2599	Article
Sánchez-Montes S., Santoyo-Colín V., Zapata-Marín A., López-Pérez A.M., Gil-Alarcón G., Arenas P., Zazueta-Islas H.M., Solís-Cortés M., Salceda-Sánchez B., Colunga-Salas P., Becker I., Gual-Sill F.	Rediscovering an old friend: the case of Ixodes dampfi in a protected natural reserve in central Mexico	Yes	Vertebrates	#N/A	Degradation	2021	Parasitology Research	120	11		3899	3904			10.1007/s00436-021-07318-1	https://www.scopus.com/inward/record.uri?eid=2-s2.0-85115270705&doi=10.1007%2fs00436-021-07318-1&partnerID=40&md5=e4249021b2216aa11aa95243feb2a4dc	Article
Pereira A.D., Bogoni J.A., Bazilio S., Orsi M.L.	Mammalian defaunation across the Devonian kniferidges and meridional plateaus of the Brazilian Atlantic Forest	Yes	Terrestrial mammals	#N/A	Degradation	2021	Biodiversity and Conservation	30	13		4005	4022			10.1007/s10531-021-02288-3	https://www.scopus.com/inward/record.uri?eid=2-s2.0-85115207795&doi=10.1007%2fs10531-021-02288-3&partnerID=40&md5=7c12588b25aa4544c77d6d2a5592d04c	Article
Gilman E., Chaloupka M., Sieben C.	Ecological risks of a data-limited fishery using an ensemble of approaches	No	Anecdotic mention	#N/A	Unclear	2021	Marine Policy	133		104752				1	10.1016/j.marpol.2021.104752	https://www.scopus.com/inward/record.uri?eid=2-s2.0-85114465826&doi=10.1016%2fj.marpol.2021.104752&partnerID=40&md5=18c28eab05983f505eee72697c0b3fce	Article
Maicher V., Clark C.J., Harris D.J., Medjibe V.P., Poulsen J.R.	From town to national park: Understanding the long-term effects of hunting and logging on tree communities in Central Africa	Yes	All	#N/A	Extinction	2021	Forest Ecology and Management	499		119571				2	10.1016/j.foreco.2021.119571	https://www.scopus.com/inward/record.uri?eid=2-s2.0-85112708018&doi=10.1016%2fj.foreco.2021.119571&partnerID=40&md5=86a2eb371558155848f96871f297c0e7	Article
McCoy V.E., Barthel H.J., Boom A., Peñalver E., Delclòs X., Solórzano-Kraemer M.M.	Volatile and semi-volatile composition of Cretaceous amber	No				2021	Cretaceous Research	127		104958				1	10.1016/j.cretres.2021.104958	https://www.scopus.com/inward/record.uri?eid=2-s2.0-85111297947&doi=10.1016%2fj.cretres.2021.104958&partnerID=40&md5=c0982294e442626386d237f59161d10a	Article
Coverdale T.C., O’Connell R.D., Hutchinson M.C., Savagian A., Kartzinel T.R., Palmer T.M., Goheen J.R., Augustine D.J., Sankaran M., Tarnita C.E., Pringle R.M.	Large herbivores suppress liana infestation in an African savanna	Yes	Terrestrial mammals	Herbivores	Extinction	2021	Proceedings of the National Academy of Sciences of the United States of America	118	41	e2101676118				2	10.1073/pnas.2101676118	https://www.scopus.com/inward/record.uri?eid=2-s2.0-85116550296&doi=10.1073%2fpnas.2101676118&partnerID=40&md5=5720de23b8fec9ea95e1485c072509f3	Article
Greiner C., Vehrs H.-P., Bollig M.	Land-use and Land-cover Changes in Pastoral Drylands: Long-term Dynamics, Economic Change, and Shifting Socioecological Frontiers in Baringo, Kenya	Yes	Terrestrial mammals	Herbivores	Degradation	2021	Human Ecology	49	5		565	577		1	10.1007/s10745-021-00263-8	https://www.scopus.com/inward/record.uri?eid=2-s2.0-85115213470&doi=10.1007%2fs10745-021-00263-8&partnerID=40&md5=c5313de9205df7ea1c1c45b796c3b746	Article
Scabin A.B., Peres C.A.	Hunting pressure modulates the composition and size structure of terrestrial and arboreal vertebrates in Amazonian forests	Yes	Vertebrates	Games, Terrestrial, Arboreal, Nocturnal, Browser, Grazers, Frugivores, Omnivores, Carnivores	Extinction	2021	Biodiversity and Conservation	30	12		3613	3632		5	10.1007/s10531-021-02266-9	https://www.scopus.com/inward/record.uri?eid=2-s2.0-85111913143&doi=10.1007%2fs10531-021-02266-9&partnerID=40&md5=63714e195cd2f614f7e7e51adac54b58	Article
Rigacci E.D.B., Paes N.D., Félix G.M., Silva W.R.	The resilient frugivorous fauna of an urban forest fragment and its potential role in vegetation enrichment	Yes	Vertebrates	Frugivores	Degradation	2021	Urban Ecosystems	24	5		943	958		3	10.1007/s11252-020-01080-5	https://www.scopus.com/inward/record.uri?eid=2-s2.0-85099027504&doi=10.1007%2fs11252-020-01080-5&partnerID=40&md5=4e44cc38d2f26bb6d6ea0be3af592cb2	Article
Palombo M.R.	Thinking about the biodiversity loss in this changing world	Yes	All	#N/A	Degradation	2021	Geosciences (Switzerland)	11	9	370				2	10.3390/geosciences11090370	https://www.scopus.com/inward/record.uri?eid=2-s2.0-85114818126&doi=10.3390%2fgeosciences11090370&partnerID=40&md5=9e5b576b9d4fded637c618aed0c889a7	Article
Carnicer J., Vives-Ingla M., Blanquer L., Méndez-Camps X., Rosell C., Sabaté S., Gutiérrez E., Sauras T., Peñuelas J., Barbeta A.	Forest resilience to global warming is strongly modulated by local-scale topographic, microclimatic and biotic conditions	Yes	Terrestrial mammals	Carnivores	Both	2021	Journal of Ecology	109	9		3322	3339		5	10.1111/1365-2745.13752	https://www.scopus.com/inward/record.uri?eid=2-s2.0-85114142927&doi=10.1111%2f1365-2745.13752&partnerID=40&md5=2af87dbac0491ce7fbe6a66929908393	Article
Maciel E.A., Martins V.F., de Paula M.D., Huth A., Guilherme F.A.G., Fischer R., Giles A., Barbosa R.I., Cavassan O., Martins F.R.	Defaunation and changes in climate and fire frequency have synergistic effects on aboveground biomass loss in the brazilian savanna	Yes	Unclear	Frugivores	Both	2021	Ecological Modelling	454		109628				5	10.1016/j.ecolmodel.2021.109628	https://www.scopus.com/inward/record.uri?eid=2-s2.0-85110493135&doi=10.1016%2fj.ecolmodel.2021.109628&partnerID=40&md5=3058e09193051e0761cd80209d2fb24b	Article
Mansell N.L., McKinney T.	Interactions Between Humans and Panamanian White-Faced Capuchin Monkeys (Cebus imitator)	No	Not enough info			2021	International Journal of Primatology	42	4		548	562			10.1007/s10764-021-00218-2	https://www.scopus.com/inward/record.uri?eid=2-s2.0-85105448779&doi=10.1007%2fs10764-021-00218-2&partnerID=40&md5=6ee818de458c9532cf766589110b310f	Article
Junker R.R., Eisenhauer N., Schmidt A., Türke M.	Invertebrate decline reduces bacterial diversity associated with leaves and flowers	Yes	Invertebrates	#N/A	Degradation	2021	FEMS Microbiology Ecology	97	7	fiab088					10.1093/femsec/fiab088	https://www.scopus.com/inward/record.uri?eid=2-s2.0-85111793019&doi=10.1093%2ffemsec%2ffiab088&partnerID=40&md5=e652af9a362261ef83ad3f9cda402f0e	Article
Mata J.C., Buitenwerf R., Svenning J.-C.	Enhancing monitoring of rewilding progress through wildlife tracking and remote sensing	Yes	Terrestrial mammals	#N/A	Both	2021	PLoS ONE	16	2022-07-07	e0253148				1	10.1371/journal.pone.0253148	https://www.scopus.com/inward/record.uri?eid=2-s2.0-85109785154&doi=10.1371%2fjournal.pone.0253148&partnerID=40&md5=360bed5a2e11fba15b6a0fe143dd602f	Article
Araujo J.M., Correa S.B., Penha J., Anderson J., Traveset A.	Implications of overfishing of frugivorous fishes for cryptic function loss in a Neotropical floodplain	Yes	Fish	Frugivores	Unclear	2021	Journal of Applied Ecology	58	7		1499	1510		4	10.1111/1365-2664.13891	https://www.scopus.com/inward/record.uri?eid=2-s2.0-85105804424&doi=10.1111%2f1365-2664.13891&partnerID=40&md5=98ecf108697e138f945597ce5a1c060e	Article
Mankowski M.E., Morrell J.J., Lebow P.K.	Effects on brood development in the carpenter ant camponotus vicinus mayr after exposure to the yeast associate Schwanniomyces polymorphus kloecker	Yes	Microorganisms	Gut symbiont	Extinction	2021	Insects	12	6	520				1	10.3390/insects12060520	https://www.scopus.com/inward/record.uri?eid=2-s2.0-85108197115&doi=10.3390%2finsects12060520&partnerID=40&md5=f8d452552509dd2f5ffd8a6da6003fde	Article
Bombaci S.P., Innes J., Kelly D., Flaherty V., Pejchar L.	Excluding mammalian predators increases bird densities and seed dispersal in fenced ecosanctuaries	Yes	Birds	Frugivores	Both	2021	Ecology	102	6	e03340				4	10.1002/ecy.3340	https://www.scopus.com/inward/record.uri?eid=2-s2.0-85105076989&doi=10.1002%2fecy.3340&partnerID=40&md5=9ae59ad970a49cdc77f8c267ac02842f	Article
Brodie J.F., Fragoso J.M.V.	Understanding the distribution of bushmeat hunting effort across landscapes by testing hypotheses about human foraging	Yes	Terrestrial mammals	Games	Extinction	2021	Conservation Biology	35	3		1009	1018		4	10.1111/cobi.13612	https://www.scopus.com/inward/record.uri?eid=2-s2.0-85093522688&doi=10.1111%2fcobi.13612&partnerID=40&md5=524e8bc9934f471910e9991f79e4778c	Article
Sales L.P., Kissling W.D., Galetti M., Naimi B., M. Pires M.	Climate change reshapes the eco-evolutionary dynamics of a Neotropical seed dispersal system	Yes	Birds	Frugivores	Extinction	2021	Global Ecology and Biogeography	30	5		1129	1138		9	10.1111/geb.13271	https://www.scopus.com/inward/record.uri?eid=2-s2.0-85101857395&doi=10.1111%2fgeb.13271&partnerID=40&md5=f0d2e76747b7c8dbb3ed43f6877f8467	Article
Feng J., Sun Y., Li H., Xiao Y., Zhang D., Smith J.L.D., Ge J., Wang T.	Assessing mammal species richness and occupancy in a Northeast Asian temperate forest shared by cattle	Yes	Terrestrial mammals	#N/A	Degradation	2021	Diversity and Distributions	27	5		857	872		3	10.1111/ddi.13237	https://www.scopus.com/inward/record.uri?eid=2-s2.0-85100020275&doi=10.1111%2fddi.13237&partnerID=40&md5=a97649085387275ae8ce86b9d27e007f	Article
Young T.P., Kimuyu D.M., Odadi W.O., Wells H.B.M., Wolf A.A.	Naïve plant communities and individuals may initially suffer in the face of reintroduced megafauna: An experimental exploration of rewilding from an African savanna rangeland	Yes	Terrestrial mammals	Herbivores	Unclear	2021	PLoS ONE	16	2022-04-04	e0248855				3	10.1371/journal.pone.0248855	https://www.scopus.com/inward/record.uri?eid=2-s2.0-85103995859&doi=10.1371%2fjournal.pone.0248855&partnerID=40&md5=0116473cf33da79e15e0c510c5a410de	Article
Fuzessy L.F., Benítez-López A., Slade E.M., Bufalo F.S., Magro-de-Souza G.C., Pereira L.A., Culot L.	Identifying the anthropogenic drivers of declines in tropical dung beetle communities and functions	Yes	Terrestrial mammals	#N/A	Unclear	2021	Biological Conservation	256		109063				4	10.1016/j.biocon.2021.109063	https://www.scopus.com/inward/record.uri?eid=2-s2.0-85102588201&doi=10.1016%2fj.biocon.2021.109063&partnerID=40&md5=85ae3a4ce308f19dd2698f4b00d47922	Review
Schowanek S.D., Davis M., Lundgren E.J., Middleton O., Rowan J., Pedersen R.Ø., Ramp D., Sandom C.J., Svenning J.-C.	Reintroducing extirpated herbivores could partially reverse the late Quaternary decline of large and grazing species	Yes	Terrestrial mammals	Herbivores	Extinction	2021	Global Ecology and Biogeography	30	4		896	908		6	10.1111/geb.13264	https://www.scopus.com/inward/record.uri?eid=2-s2.0-85101468417&doi=10.1111%2fgeb.13264&partnerID=40&md5=19aa5885908191843167cf2172887143	Article
Wang X., Schütz M., Risch A.C.	Size-selective exclusion of mammals and invertebrates differently affects grassland plant communities depending on vegetation type	Yes	Vertebrates, Invertebrates	Above-ground consumer/dwelling community	Both	2021	Journal of Ecology	109	4		1703	1716		1	10.1111/1365-2745.13590	https://www.scopus.com/inward/record.uri?eid=2-s2.0-85099746234&doi=10.1111%2f1365-2745.13590&partnerID=40&md5=7e3bf48e17a128c806f5fec0eb561c3b	Article
Khosravi R., Hemami M.-R., Malakoutikhah S., Ashrafzadeh M.R., Cushman S.A.	Prey availability modulates predicted range contraction of two large felids in response to changing climate	No			Unclear	2021	Biological Conservation	255		109018				9	10.1016/j.biocon.2021.109018	https://www.scopus.com/inward/record.uri?eid=2-s2.0-85101301396&doi=10.1016%2fj.biocon.2021.109018&partnerID=40&md5=d7db4e3fa58686d8197d5c8e86dd149a	Article
Pandey V., Venkatnarayanan S., Kumar P.S., Ratnam K., Jha D.K., Rajaguru S., Dharani G.	Assessment of ecological health of Swarnamukhi river estuary, southeast coast of India, through AMBI indices and multivariate tools	Yes	Benthic fauna	Benthic fauna	Degradation	2021	Marine Pollution Bulletin	164		112031				8	10.1016/j.marpolbul.2021.112031	https://www.scopus.com/inward/record.uri?eid=2-s2.0-85099867329&doi=10.1016%2fj.marpolbul.2021.112031&partnerID=40&md5=b56e14068f260df2cb7cfdbb9debaab8	Article
Mahmood T., Vu T.T., Campos-Arceiz A., Akrim F., Andleeb S., Farooq M., Hamid A., Munawar N., Waseem M., Hussain A., Fatima H., Khan M.R., Mahmood S.	Historical and current distribution ranges and loss of mega-herbivores and carnivores of Asia	Yes	Terrestrial mammals	Herbivores & Carnivores	Extinction	2021	PeerJ	9		10738				1	10.7717/peerj.10738	https://www.scopus.com/inward/record.uri?eid=2-s2.0-85101248988&doi=10.7717%2fpeerj.10738&partnerID=40&md5=49a18a9f45a973efd7b5b4bd2f9bbad4	Article
Lum S., Kang Min N.	Lessons in ecology and conservation from a tropical forest fragment in Singapore	Yes	All	#N/A	Both	2021	Biological Conservation	254		108847					10.1016/j.biocon.2020.108847	https://www.scopus.com/inward/record.uri?eid=2-s2.0-85099233337&doi=10.1016%2fj.biocon.2020.108847&partnerID=40&md5=191ef8a0c2951c677a29e2748466e127	Article
Melito M., Arroyo-Rodríguez V., Metzger J.P., Cazetta E., Rocha-Santos L., Melo F.P.L., Santos B.A., Magnago L.F.S., Hernández-Ruedas M.A., Faria D., Oliveira A.A.	Landscape forest loss decreases aboveground biomass of Neotropical forests patches in moderately disturbed regions	Yes	Vertebrates	#N/A	Extinction	2021	Landscape Ecology	36	2		439	453		4	10.1007/s10980-020-01166-7	https://www.scopus.com/inward/record.uri?eid=2-s2.0-85098733813&doi=10.1007%2fs10980-020-01166-7&partnerID=40&md5=b54cabfa480af3ffcba9444201ec238a	Article
Graves V., Tirelli F., Pereira M.J., Fonseca C., Horn P., Resende L., Bolze G., Dutra J.	Impact of anthropogenic factors on occupancy and abundance of carnivorans in the Austral Atlantic forest	Yes	Vertebrates	Carnivores	Degradation	2021	Journal for Nature Conservation	59		125951				2	10.1016/j.jnc.2020.125951	https://www.scopus.com/inward/record.uri?eid=2-s2.0-85098666012&doi=10.1016%2fj.jnc.2020.125951&partnerID=40&md5=0123ae1c81a692baf4ae8cfbbc30ba23	Article
Carvalho C.D.S., García C., Lucas M.S., Jordano P., Côrtes M.C.	Extant fruit-eating birds promote genetically diverse seed rain, but disperse to fewer sites in defaunated tropical forests	Yes	Vertebrates	Frugivores	Extinction	2021	Journal of Ecology	109	2		1055	1067		4	10.1111/1365-2745.13534	https://www.scopus.com/inward/record.uri?eid=2-s2.0-85096978238&doi=10.1111%2f1365-2745.13534&partnerID=40&md5=b8e7a8ebd2ffe3bd8420ffe50f4d1d15	Article
Villar N., Paz C., Zipparro V., Nazareth S., Bulascoschi L., Bakker E.S., Galetti M.	Frugivory underpins the nitrogen cycle	Yes	Terrestrial mammals	Frugivores	Extinction	2021	Functional Ecology	35	2		357	368		16	10.1111/1365-2435.13707	https://www.scopus.com/inward/record.uri?eid=2-s2.0-85096775897&doi=10.1111%2f1365-2435.13707&partnerID=40&md5=7be6230c097fdc967fc4d5f31d4cfb3c	Article
Gutiérrez-Granados G., Dirzo R.	Logging drives contrasting animal body-size effects on tropical forest mammal communities	Yes	Terrestrial mammals	#N/A	Degradation	2021	Forest Ecology and Management	481		118700				2	10.1016/j.foreco.2020.118700	https://www.scopus.com/inward/record.uri?eid=2-s2.0-85094142602&doi=10.1016%2fj.foreco.2020.118700&partnerID=40&md5=365c58a14bc0e6ff683f8d91e8232575	Article
Stouffer P.C., Jirinec V., Rutt C.L., Bierregaard R.O., Jr., Hernández-Palma A., Johnson E.I., Midway S.R., Powell L.L., Wolfe J.D., Lovejoy T.E.	Long-term change in the avifauna of undisturbed Amazonian rainforest: ground-foraging birds disappear and the baseline shifts	Yes	Birds	#N/A	Degradation	2021	Ecology Letters	24	2		186	195		33	10.1111/ele.13628	https://www.scopus.com/inward/record.uri?eid=2-s2.0-85093680274&doi=10.1111%2fele.13628&partnerID=40&md5=4576dfda570ff6ee958193bd2dd11856	Letter
Carvalho C.D.S., Lucas M.S., Côrtes M.C.	Rescuing intraspecific variation in human-impacted environments	Yes	Birds	Frugivores	Extinction	2021	Journal of Applied Ecology	58	2		350	359		5	10.1111/1365-2664.13764	https://www.scopus.com/inward/record.uri?eid=2-s2.0-85091753233&doi=10.1111%2f1365-2664.13764&partnerID=40&md5=fa1fd35ef17bdcdff121b226bcf625bf	Article
Pacoureau N., Rigby C.L., Kyne P.M., Sherley R.B., Winker H., Carlson J.K., Fordham S.V., Barreto R., Fernando D., Francis M.P., Jabado R.W., Herman K.B., Liu K.-M., Marshall A.D., Pollom R.A., Romanov E.V., Simpfendorfer C.A., Yin J.S., Kindsvater H.K., Dulvy N.K.	Half a century of global decline in oceanic sharks and rays	Yes	Shark and rays	#N/A	Degradation	2021	Nature	589	7843		567	571		159	10.1038/s41586-020-03173-9	https://www.scopus.com/inward/record.uri?eid=2-s2.0-85099916974&doi=10.1038%2fs41586-020-03173-9&partnerID=40&md5=a3490cbf133cabf0e1411f6df2cd4840	Article
Scharf M.E., Peterson B.F.	A Century of Synergy in Termite Symbiosis Research: Linking the Past with New Genomic Insights	Yes	Microorganisms	Gut symbiont	Extinction	2021	Annual Review of Entomology	66			23	43		5	10.1146/annurev-ento-022420-074746	https://www.scopus.com/inward/record.uri?eid=2-s2.0-85099216467&doi=10.1146%2fannurev-ento-022420-074746&partnerID=40&md5=ed861e9994ad187b1a1396de206bd043	Review
Ellis R.	Sensuous and spatial multispecies ethnography as a vehicle to the re-enchantment of everyday life: A case study of knowing bees	No	Unrelated			2021	A Research Agenda for Animal Geographies				87	100				https://www.scopus.com/inward/record.uri?eid=2-s2.0-85129415186&partnerID=40&md5=8a2453b98c0d5778902381dd0185b3d9	Book Chapter
Kiggell T.	Monitoring extinction: defaunation, technology and the biopolitics of conservation in the Atlantic Forest, Brazil	Yes	Terrestrial mammals	#N/A	Extinction	2021	Journal of Political Ecology	28	1		1	19		1	10.2458/JPE.3044	https://www.scopus.com/inward/record.uri?eid=2-s2.0-85120341490&doi=10.2458%2fJPE.3044&partnerID=40&md5=ca39c70dd814fec826508ddaac0daab1	Article
Rogers H.S., Donoso I., Traveset A., Fricke E.C.	Cascading Impacts of Seed Disperser Loss on Plant Communities and Ecosystems	Yes	Vertebrates	Frugivores	Extinction	2021	Annual Review of Ecology, Evolution, and Systematics	52			641	666		14	10.1146/annurev-ecolsys-012221-111742	https://www.scopus.com/inward/record.uri?eid=2-s2.0-85118943399&doi=10.1146%2fannurev-ecolsys-012221-111742&partnerID=40&md5=16bde56c93ba59d07c8eebc7741f38f0	Review
Büscher B.	Between overstocking and extinction: Conservation and the intensification of uneven wildlife geographies in Africa	Yes	All	#N/A	Extinction	2021	Journal of Political Ecology	28	1		1	22		4	10.2458/JPE.2956	https://www.scopus.com/inward/record.uri?eid=2-s2.0-85115807117&doi=10.2458%2fJPE.2956&partnerID=40&md5=e197cedc209a50c14fb1c82d624ebe5d	Article
Villa P.M., Rodrigues A.C., Martins S.V., de Oliveira Neto S.N., Laverde A.G., Riera-Seijas A.	Reducing intensification by shifting cultivation through sustainable climate-smart practices in tropical forests: A review in the context of UN Decade on Ecosystem Restoration	Yes	All	#N/A	Degradation	2021	Current Research in Environmental Sustainability	3		100058				3	10.1016/j.crsust.2021.100058	https://www.scopus.com/inward/record.uri?eid=2-s2.0-85115392414&doi=10.1016%2fj.crsust.2021.100058&partnerID=40&md5=1c0367d2389659f33af4fc8427718382	Article
Zamora-Espinoza M., López-Acosta J.C., Mendoza E.	Anthropogenic perturbation modifies interactions between mammals and fruits in a tropical forest of southern Mexico	No	Unnacessible			2021	Animal Biology								10.1163/15707563-bja10056	https://www.scopus.com/inward/record.uri?eid=2-s2.0-85114611457&doi=10.1163%2f15707563-bja10056&partnerID=40&md5=d938865f2c586946fd22c6bec05d05d2	Article
Tello F., Verdú J.R., Rossini M., Zunino M.	Onthophagus pilauco sp. Nov. (coleoptera, scarabaeidae): Evidence of beetle extinction in the Pleistocene–Holocene transition in chilean northern Patagonia	Yes	Terrestrial mammals	#N/A	Extinction	2021	ZooKeys	1043			133	145			10.3897/zookeys.1043.61706	https://www.scopus.com/inward/record.uri?eid=2-s2.0-85108792825&doi=10.3897%2fzookeys.1043.61706&partnerID=40&md5=ecaf1e30729acc8b7039f0a6cd9dc801	Article
Ríos-Solís J.A., Flores-Martínez J.J., Sánchez-Cordero V., Lavariega M.C.	Diversity and activity patterns of medium-and large-sized terrestrial mammals at the los tuxtlas biosphere reserve, méxico	Yes	Terrestrial mammals	#N/A	Extinction	2021	Therya	12	2		237	248		2	10.12933/therya-21-1105	https://www.scopus.com/inward/record.uri?eid=2-s2.0-85108114335&doi=10.12933%2ftherya-21-1105&partnerID=40&md5=cc4cdecb837243222928b5b6f5167d53	Article
Monticelli C., Antunes T.C., de Moraes K.S., Morais L.H., de Moraes A.A.	Species composition of small non-volant mammals in the parque estadual das fontes do ipiranga, são paulo, brasil [Composição de espécies de pequenos mamíferos não voadores do parque estadual das fontes do ipiranga, são paulo, brasil]	Yes	Terrestrial mammals	#N/A	Unclear	2021	Biota Neotropica	21	2	e20201128				1	10.1590/1676-0611-bn-2020-1128	https://www.scopus.com/inward/record.uri?eid=2-s2.0-85105943927&doi=10.1590%2f1676-0611-bn-2020-1128&partnerID=40&md5=739ead8830936fdfb5095971922ab1d0	Article
Figel J.J., Hambal M., Krisna I., Putra R., Yansyah D.	Malignant Snare Traps Threaten an Irreplaceable Megafauna Community	Yes	Terrestrial mammals	#N/A	Extinction	2021	Tropical Conservation Science	14						2	10.1177/1940082921989187	https://www.scopus.com/inward/record.uri?eid=2-s2.0-85100955367&doi=10.1177%2f1940082921989187&partnerID=40&md5=f2c8e3658f0d08985ffef3181daa71a0	Review
Valverde J., Carvalho C.D.S., Jordano P., Galetti M.	Large herbivores regulate the spatial recruitment of a hyperdominant Neotropical palm	Yes	Terrestrial mammals	Herbivores	Both	2021	Biotropica	53	1		286	295		3	10.1111/btp.12873	https://www.scopus.com/inward/record.uri?eid=2-s2.0-85093677112&doi=10.1111%2fbtp.12873&partnerID=40&md5=8d20bf6175564a346229d8ecc55e9fae	Article
Montúfar R., Recalde A., Couvreur T.L.P.	High genetic diversity with low connectivity among Mauritia flexuosa (Arecaceae) stands from Ecuadorean Amazonia	No	Anecdotic mention			2021	Biotropica	53	1		152	161			10.1111/btp.12855	https://www.scopus.com/inward/record.uri?eid=2-s2.0-85092129074&doi=10.1111%2fbtp.12855&partnerID=40&md5=fc84d09ed384c989420b8f194360440d	Article
Garrido P., Edenius L., Mikusiński G., Skarin A., Jansson A., Thulin C.-G.	Experimental rewilding may restore abandoned wood-pastures if policy allows	Yes	Terrestrial mammals	Herbivores	Extinction	2021	Ambio	50	1		101	112		8	10.1007/s13280-020-01320-0	https://www.scopus.com/inward/record.uri?eid=2-s2.0-85081644713&doi=10.1007%2fs13280-020-01320-0&partnerID=40&md5=942ffc9664c0745072fc19c50787477f	Article
